# Supplementary material for: In Vitro Effects of Lipopolysaccharide on Rabbit Sperm: Toll-like Receptor 4 Expression, Motility, and Oxidative Status
Source: Antioxidants (Basel). 2025 Apr 2;14(4):431. doi: 10.3390/antiox14040431 (PMC12024201; doi:10.3390/antiox14040431)
Supplement: Supplementary file 1 [file antioxidants-14-00431-s001.zip]

Archive with 1 entries (1 files):
- antioxidants-3526981-supplementary.pdf
